# Supplementary material for: Comparison of Long-Term Outcomes and Associated Factors between Younger and Older Rural Ischemic Stroke Patients
Source: J Clin Med. 2022 Mar 5;11(5):1430. doi: 10.3390/jcm11051430 (PMC8911514; doi:10.3390/jcm11051430)
Supplement: Supplementary file 1 [file jcm-11-01430-s001.zip]

Archive with 1 entries (1 files):
- jcm-1571728-supplementary.pdf
